# Supplementary material for: Systematic Genomic Surveillance of SARS-CoV-2 Virus on Illumina Sequencing Platforms in the Slovak Republic—One Year Experience
Source: Viruses. 2022 Nov 2;14(11):2432. doi: 10.3390/v14112432 (PMC9697771; doi:10.3390/v14112432)
Supplement: Supplementary file 1 [file viruses-14-02432-s001.zip]

Archive with 1 entries (1 files):
- viruses-1984135-supplementary.pdf
